# Supplementary material for: Profound reduction of HIV-1 reservoir cells over 3 decades of antiretroviral therapy started in early infancy
Source: JCI Insight. 2024 Nov 14;10(1):e186550. doi: 10.1172/jci.insight.186550 (PMC11721289; doi:10.1172/jci.insight.186550)
Supplement: Supporting data values [file jciinsight-10-186550-s290.xlsx]

## Sheet: Figure 1A
	Intact copies/million PBMCs at 0.6 years	Intact copies/million PBMCs at 12 years	Intact copies/million PBMCs at 20 years	Intact copies/million PBMCs at 28 years		Elite controllers (EC) (intact copies/million PBMCs)	Long-term Antiretroviral Therapy (LT-ART)-treated persons (intact HIV copies/million PBMCs)
P1042	1.97	0.05974	0.10452	0.00048		5.31915	9.59338
P1043	11.6477	1.23	0.057405	0.000872804		0.0177305	74.0739
						0.0322737	9.43226
						0.125167	9.98316
						0.00990099	0.755105
						0.191083	2.54535
						0.0439129	0.08816
						0.085897	0.359
						0.0280565	0.67114
						0.296136	0.455581
						0.0460054	2.16802
						6.44366	4.1569
						0.145507	0.42754
						0.328907	3.34226
						0.22257	0.25836
						0.038245	4.19556
						0.147699	0.88595
						0.436413	2.24213
						0.0403139	3.49366
						0.0308084	1.98862
						0.283457	0.38517
						0.0140426	2.17605
						4.81319	1.26889
						0.492262	0.46444
						0.282485	2.66518
						1.35749	2.2587
						0.0535507	0.22754
						0.133612	0.19614
						0.322944	2.22083
						0.108663	4.11834
						4.90591	1.20316
						0.00694337	3.2248
						0.0222664	7.49818
						0.531239	25.2385
						1.74241	2.61801
						0.216238	0.13236
						0.608591	0.11116
						3.38449
						0.35931	0.522528
						4.13921	0.540713
						0.267338	2.15978
						3.91805	0.627793
						0.217228	3.94636
						6.56574	0.517284
						0.100907
						0.000982794
						0.780013
						0.381672
						0.121827
						0.862036
						0.112098
						0.0458343
						0.648588
						0.668175
						0.0639064
						0.280422
						29.7871
						0.0299264
						6.88717
						0.764648
						0.0366396
						0.000331401
						0.0901112
						0.0307439
						0.0470945
						24.738
						0.072372
						0.0457353
						0.0775268
						0.0689364
						9.02323
						0.000295577

## Sheet: Figure 1B
	Defective copies/million PBMCs at 0.6 years	Defective copies/million PBMCs at 12 years	Defective copies/million PBMCs at 20 years	Defective copies/million PBMCs at 28 years		Elite controllers (EC) (defective copies/million PBMCs)	Long-term Antiretroviral Therapy (LT-ART)-treated persons (defective HIV copies/million PBMCs)
P1042	24.45	5.6159	3.97176	0.379448		0.531915	179.076
P1043	26.517	1.50436	1.15	0.2714		1.4539	448.342
						0.177505	125.763
						0.876172	52.0861
						0.118812	5.91499
						0.573248	31.0533
						0.658693	19.2187
						0.601279	20.4632
						1.40283	46.3087
						0.41459	9.79499
						1.28815	22.4932
						14.3518	74.8242
						2.1826	10.6885
						2.63125	36.7649
						0.66771	7.4924
						0.650166	23.0756
						0.590795	8.85955
						2.18206	26.9055
						1.53193	86.177
						0.400509	41.761
						0.283457	6.54791
						2.61193	65.2815
						149.209	41.4505
						6.89167	2.78666
						2.82485	127.929
						0.339374	37.2685
						0.321304	0.455082
						1.60335	1.11145
						0.645889	38.4945
						0.217327	16.4734
						0.891983	6.41685
						0.277735	34.3979
						0.0111	16.496
						27.6244	113.573
						11.5435	16.1444
						0.216238	20.1189
						16.432	21.7879
						1.69224
						3.95241	19.9
						11.5898	55.2
						0.0334	209
						1.78093	6.91
						2.82396	67.0881
						43.7716	30.5198
						1.00907
						0.0206387
						10.5302
						4.38923
						0.974617
						7.41351
						0.028
						0.275006
						1.62147
						1.33635
						0.404741
						0.841265
						167.891
						0.0897792
						2.75487
						0.955809
						0.476315
						0.0125932
						0.0901112
						0.860828
						1.78959
						0.951
						0.796092
						2.92706
						1.08538
						0.275745
						39.96
						0.00413807

## Sheet: Figure 1E
P1042 (infectious units per million total CD4 cells)	P1043 (infectious units per million total CD4 cells)	Elite Controller (infectious units per million total CD4 cells)	LT-ART (infectious units per million total CD4 cells)
0.00276243	0.00167785	0.0243902	0.042
		0.0166667	6.86
		2.20759	5.33
		1.6	0.076
		0.0339905	1.67
		0.25	0.36
		0.0537634	35
		0.775194	12.2
		0.478469	3.43
		0.5	1.6
		0.62396	1.15
		0.142857	0.34
		14.5	0.26
